# Supplementary material for: Are Small Nucleolar RNAs “CRISPRable”? A Report on Box C/D Small Nucleolar RNA Editing in Human Cells
Source: Front Pharmacol. 2019 Nov 4;10:1246. doi: 10.3389/fphar.2019.01246 (PMC6856654; doi:10.3389/fphar.2019.01246)
Supplement: Supplementary file 8 [file Table_5.xlsx]

## Sheet: METTL3
binID	chr	start	end	testable	status	baseMean	dispersion	pvalue	padjust	log2FC	log2FCvst	Normalized Coverage Counts
										(metll3/control)	(metll3/control)	SRR1573499	SRR1573498	SRR1573495	SRR1573494
E001	chr1	173863899	173863900	FALSE	LOW_COUNTS_INDEP_FILTER	3.1	0.0309	0.6812	NA	NA	NA	2.2	2.2	4.6	3.5
E002	chr1	173863900	173863901	TRUE	OK	35.7	0.00377	0.8196	0.977	0.063	0.032	25.1	35.3	42.7	39.8
E003	chr1	173863901	173863903	TRUE	OK	43	0.00736	0.4731	0.8997	0.206	0.103	30.5	46.3	47.3	47.8
E004	chr1	173863903	173863910	TRUE	OK	108.4	0.00113	0.9085	0.9897	0.018	0.009	85	94.9	126.2	127.5
E005	chr1	173863910	173863953	TRUE	OK	441.4	0.000358	0.1511	0.6699	0.118	0.059	376.1	383.9	501	504.5
E006	chr1	173863953	173863979	TRUE	OK	629.2	0.000377	0.02695	0.3098	0.162	0.081	536.3	562.6	713.4	704.6
E007	chr1	173863979	173864015	TRUE	OK	1180.9	0.000182	0.0002736	0.01181	0.199	0.1	1058.5	1017.1	1321.1	1326.9
E008	chr1	173864015	173864033	TRUE	OK	1299.4	0.000186	4.659e-06	0.0003713	0.244	0.122	1176.2	1136.2	1451.9	1433.1
E009	chr1	173864033	173864075	TRUE	OK	1681.5	0.000405	5.196e-06	0.0004086	0.267	0.133	1528.3	1466.1	1906.5	1825.2
E010	chr1	173864075	173864256	TRUE	OK	227.1	0.0093	0.005133	0.11	-0.629	-0.315	161.3	124.7	271.8	350.5
E011	chr1	173864256	173864304	TRUE	OK	2126.8	0.000592	1.135e-06	0.0001054	0.307	0.154	1952.4	1847.8	2404.7	2302.3
E012	chr1	173864304	173864483	TRUE	OK	296.1	0.0041	3.782e-08	4.875e-06	-0.897	-0.448	162.4	167.7	385	469.1
E013	chr1	173864483	173864506	TRUE	OK	1794	0.0022	0.000581	0.02162	0.357	0.179	1688.6	1580.8	2054	1852.7
E014	chr1	173864506	173864630	TRUE	OK	329.8	0.0158	9.828e-06	0.0007167	-1.204	-0.602	188.6	128	461.1	541.7
E015	chr1	173864630	173864674	TRUE	OK	275.9	0.0134	4.688e-05	0.002726	-1.043	-0.521	171.1	114.7	365.5	452.3
E016	chr1	173864674	173864704	TRUE	OK	2131	0.00214	0.006447	0.1285	0.279	0.139	1979.6	1800.3	2461.3	2282.9
E017	chr1	173864704	173864871	TRUE	OK	448.4	0.00754	5.971e-10	1.053e-07	-1.208	-0.604	247.5	186.4	636.4	723.2
E018	chr1	173864871	173864901	TRUE	OK	210.7	0.00228	1.183e-13	3.419e-11	-1.116	-0.558	118.8	90.5	302.4	331.1
E019	chr1	173864901	173864905	TRUE	OK	96.2	0.00701	0.0002676	0.0116	-0.868	-0.434	61	46.3	122.5	154.9
E020	chr1	173864905	173864906	TRUE	OK	102.8	0.00411	1.81e-05	0.00121	-0.884	-0.442	63.2	50.7	134.5	162.9
E021	chr1	173864906	173864954	TRUE	OK	163.5	0.00462	1.719e-05	0.001157	-0.81	-0.405	100.3	88.3	207.8	257.6
E022	chr1	173864954	173865167	TRUE	OK	235.8	0.00949	0.0005378	0.02036	-0.794	-0.397	146.1	129.1	283	385
E023	chr1	173865167	173865228	TRUE	OK	117	0.0222	0.001691	0.04925	-1.101	-0.551	50.1	66.2	138.2	213.3
E024	chr1	173865228	173865243	TRUE	OK	1908.2	0.0019	1.227e-05	0.000865	0.426	0.213	1819.4	1713.2	2146.8	1953.6
E025	chr1	173865243	173865248	TRUE	OK	1853.9	0.00192	3.492e-05	0.002113	0.405	0.203	1757.3	1660.2	2095.8	1902.2
E026	chr1	173865248	173865282	TRUE	OK	2059.4	0.00205	5.193e-05	0.002976	0.406	0.203	1955.7	1823.5	2330.5	2127.9
E027	chr1	173865282	173865352	TRUE	OK	113.5	0.00953	0.02205	0.2768	-0.575	-0.288	65.4	80.5	132.7	175.3
E028	chr1	173865352	173865470	TRUE	OK	131.1	0.00346	2.091e-06	0.0001832	-0.881	-0.441	74.1	71.7	170.7	208
E029	chr1	173865470	173865509	TRUE	OK	901.9	0.000365	0.001382	0.04215	0.21	0.105	833.9	762.3	987.1	1024.1
E030	chr1	173865509	173865547	TRUE	OK	2066.9	0.00188	0.0001443	0.00698	0.368	0.184	1939.3	1815.8	2354.6	2158
E031	chr1	173865817	173865856	TRUE	OK	60.8	0.0154	0.03648	0.3643	-0.668	-0.334	27.3	47.4	87.2	81.4
E032	chr1	173865856	173865866	TRUE	OK	1724.8	0.00167	0.000409	0.01638	0.328	0.164	1606.8	1515.7	1974.2	1802.2
E033	chr1	173865866	173865894	TRUE	OK	1980.8	0.0021	0.0004671	0.01824	0.354	0.177	1845.6	1747.4	2272.1	2058
E034	chr1	173865894	173865952	TRUE	OK	102.2	0.00149	0.001355	0.04154	-0.552	-0.276	62.1	70.6	129.9	146.1
E035	chr1	173865952	173866176	TRUE	OK	170.5	0.00437	0.001735	0.05022	-0.569	-0.285	117.7	102.6	206.9	254.9
E036	chr1	173866176	173866206	TRUE	OK	1995.9	0.00177	0.001743	0.05038	0.297	0.148	1863	1702.2	2287.8	2130.6
E037	chr1	173866206	173866215	TRUE	OK	46.7	0.00884	0.2173	0.7488	-0.37	-0.185	33.8	32	50.1	70.8
E038	chr1	173866215	173866527	TRUE	OK	114.7	0.00416	0.01312	0.2038	-0.489	-0.244	77.4	76.1	135.5	170
E039	chr1	173866527	173866567	TRUE	OK	2143.4	0.00239	0.002222	0.06045	0.327	0.164	1988.4	1859.9	2478.9	2246.6
E040	chr1	173866567	173866760	TRUE	OK	257.1	0.00221	0.004428	0.0994	-0.39	-0.195	175.5	185.3	308.9	358.5
E041	chr1	173866760	173866796	TRUE	OK	1894.5	0.00272	0.005784	0.1195	0.313	0.157	1764.9	1640.4	2202.5	1970.4
E042	chr1	173866990	173867030	TRUE	OK	1488.7	0.00433	0.06507	0.4819	0.258	0.129	1386.6	1266.4	1779.4	1522.5
E043	chr1	173867030	173867040	TRUE	OK	1044.9	0.00458	0.1821	0.7111	0.191	0.095	925.5	909	1282.1	1063.1
E044	chr1	173867040	173867043	TRUE	OK	853	0.00424	0.266	0.7923	0.155	0.077	744.5	738	1053.9	875.4
E045	chr1	173867043	173867154	TRUE	OK	47.3	0.00398	0.2037	0.7355	-0.324	-0.162	27.3	40.8	58.4	62.8
E046	chr1	173867154	173867689	TRUE	OK	128.1	0.00603	1.303e-05	0.0009113	-0.939	-0.469	63.2	75	206.9	167.3
E047	chr1	173867689	173867721	TRUE	OK	32.6	0.00557	0.02812	0.3169	-0.689	-0.344	17.4	22.1	51	39.8
E048	chr1	173867721	173867729	TRUE	OK	27	0.00616	0.1127	0.6034	-0.536	-0.268	17.4	17.7	41.7	31
E049	chr1	173867729	173867815	TRUE	OK	39.2	0.0101	0.9587	0.9954	0.012	0.006	29.4	35.3	53.8	38.1
E050	chr1	173867959	173867980	TRUE	OK	784.3	0.00465	0.2087	0.7406	0.183	0.092	691.1	686.2	966.7	793.1
E051	chr1	173867980	173867983	FALSE	LOW_COUNTS_INDEP_FILTER	3.9	0.0269	0.005275	NA	NA	NA	0	1.1	6.5	8
E052	chr1	173867983	173867987	FALSE	LOW_COUNTS_INDEP_FILTER	3.7	0.0309	0.008135	NA	NA	NA	0	1.1	5.6	8
E053	chr1	173867987	173867988	FALSE	LOW_COUNTS_INDEP_FILTER	3.2	0.0312	0.01621	NA	NA	NA	0	1.1	5.6	6.2
E054	chr1	173867988	173867989	FALSE	LOW_COUNTS_INDEP_FILTER	1.2	0.1	0.4677	NA	NA	NA	0	1.1	0.9	2.7
E055	chr1	173867989	173867991	FALSE	LOW_COUNTS_INDEP_FILTER	1.2	0.1	0.4677	NA	NA	NA	0	1.1	0.9	2.7
E056	chr1	173867991	173868009	FALSE	LOW_COUNTS_INDEP_FILTER	1	0.104	0.6483	NA	NA	NA	0	1.1	0.9	1.8
E057	chr1	173868753	173868882	FALSE	ALL_ZERO	0	NA	NA	NA	NA	NA	0	0	0	0
J058	chr1	173864075	173864256	TRUE	OK	1318.5	0.000762	6.738e-06	0.0005146	0.325	0.163	1232.9	1170.4	1482.5	1387.9
J059	chr1	173864304	173864483	TRUE	OK	1457.7	0.00278	3.646e-05	0.002195	0.478	0.239	1429.1	1339.2	1634.7	1427.8
J060	chr1	173864304	173864674	TRUE	OK	68.3	0.00173	0.02204	0.2768	-0.467	-0.233	42.5	49.6	90.9	90.3
J061	chr1	173864506	173864674	TRUE	OK	1384.3	0.0028	1.411e-05	0.0009751	0.505	0.252	1367	1287.4	1541.9	1341
J062	chr1	173864704	173865228	TRUE	OK	1499.7	0.0025	3.695e-06	0.0003024	0.511	0.256	1481.5	1390	1662.5	1465
J063	chr1	173864704	173865509	TRUE	OK	24.9	0.00468	0.2782	0.8021	-0.362	-0.181	19.6	15.4	35.3	29.2
J064	chr1	173865282	173865470	TRUE	OK	645.2	0.00104	0.0002065	0.009383	0.334	0.167	644.3	550.5	688.4	697.5
J065	chr1	173865282	173865509	TRUE	OK	848.7	0.00539	0.01608	0.23	0.379	0.19	840.5	747.9	997.3	809
J066	chr1	173865282	173866527	FALSE	LOW_COUNTS_INDEP_FILTER	0.5	0.208	0.7253	NA	NA	NA	1.1	0	0	0.9
J067	chr1	173865547	173865856	TRUE	OK	1579.1	0.00193	0.0004765	0.01853	0.346	0.173	1486.9	1394.4	1807.3	1627.8
J068	chr1	173865894	173866176	TRUE	OK	1487.5	0.00178	0.0001697	0.007989	0.362	0.181	1416.1	1316.1	1688.5	1529.6
J069	chr1	173865952	173866176	FALSE	LOW_COUNTS_INDEP_FILTER	3.1	0.0381	0.6916	NA	NA	NA	1.1	3.3	2.8	5.3
J070	chr1	173866206	173866527	TRUE	OK	1633.3	0.00205	0.01129	0.1857	0.258	0.129	1531.6	1372.3	1888	1741.1
J071	chr1	173866567	173866760	TRUE	OK	1582.2	0.00376	0.007342	0.1399	0.354	0.177	1521.8	1371.2	1838.8	1596.8
J072	chr1	173866796	173866990	TRUE	OK	1461.3	0.00416	0.053	0.4386	0.266	0.133	1367	1244.4	1746	1488
J073	chr1	173867043	173867154	TRUE	OK	8.8	0.0237	0.09071	0.5552	-1.071	-0.536	2.2	6.6	15.8	10.6
J074	chr1	173867043	173867721	FALSE	LOW_COUNTS_INDEP_FILTER	1.1	0.159	0.08734	NA	NA	NA	0	0	0.9	3.5
J075	chr1	173867043	173867959	TRUE	OK	772.4	0.00442	0.1837	0.7131	0.19	0.095	687.9	671.8	952.8	777.2
J076	chr1	173867043	173867980	FALSE	LOW_COUNTS_INDEP_FILTER	0.5	0.585	0.4551	NA	NA	NA	0	0	1.9	0
J077	chr1	173868009	173868753	FALSE	ALL_ZERO	0	NA	NA	NA	NA	NA	0	0	0	0
N078	chr1	173864079	173864256	TRUE	OK	31.1	0.00375	0.6245	0.9418	-0.145	-0.072	25.1	23.2	41.7	34.5
N079	chr1	173864502	173864674	TRUE	OK	11.9	0.00931	0.03639	0.3638	0.975	0.488	14.2	13.2	12.1	8
N080	chr1	173864704	173865470	TRUE	OK	7.8	0.0291	0.8315	0.9789	-0.147	-0.073	6.5	5.5	13	6.2
N081	chr1	173866581	173866760	TRUE	OK	26.9	0.00466	0.04364	0.3991	0.631	0.316	26.2	29.8	29.7	22.1

## Sheet: METTL14
binID	chr	start	end	testable	status	baseMean	dispersion	pvalue	padjust	log2FC	log2FCvst	Normalized Coverage Counts
										(metll14/control)	(metll14/control)	SRR1573501	SRR1573500	SRR1573495	SRR1573494
E001	chr1	173863899	173863900	FALSE	LOW_COUNTS_INDEP_FILTER	2.5	0.0476	0.01162	NA	NA	NA	0	1	5	3.8
E002	chr1	173863900	173863901	TRUE	OK	47.5	0.00766	0.7718	0.9743	0.086	0.043	40.6	60.4	46	43.2
E003	chr1	173863901	173863903	TRUE	OK	54	0.00729	0.8881	0.9887	0.043	0.021	45.6	67.5	51	51.8
E004	chr1	173863903	173863910	TRUE	OK	148.8	0.00406	0.4575	0.9042	0.135	0.068	139	182.2	136	138.1
E005	chr1	173863910	173863953	TRUE	OK	595.6	0.000298	0.01654	0.2595	0.169	0.085	631	664.5	540	546.8
E006	chr1	173863953	173863979	TRUE	OK	842.4	0.000313	0.003848	0.1073	0.184	0.092	885.6	951.4	769	763.6
E007	chr1	173863979	173864015	TRUE	OK	1556.5	0.000162	0.0004674	0.02391	0.168	0.084	1655.5	1708.6	1424	1438
E008	chr1	173864015	173864033	TRUE	OK	1704.4	0.000161	5.656e-05	0.004542	0.189	0.094	1823.9	1875.7	1565	1553.1
E009	chr1	173864033	173864075	TRUE	OK	2191.4	0.000284	0.0002436	0.01456	0.182	0.091	2343.3	2389.2	2055	1978.1
E010	chr1	173864075	173864256	TRUE	OK	306.4	0.0048	0.01855	0.2756	-0.395	-0.197	267.8	284.9	293	379.9
E011	chr1	173864256	173864304	TRUE	OK	2764.3	0.000457	0.0002724	0.01585	0.2	0.1	2929.7	3040.6	2592	2495.2
E012	chr1	173864304	173864483	TRUE	OK	380	0.0053	6.167e-06	0.0007209	-0.761	-0.38	323.6	272.8	415	508.4
E013	chr1	173864483	173864506	TRUE	OK	2319.1	0.00177	0.01486	0.2444	0.225	0.113	2470.1	2584.5	2214	2007.8
E014	chr1	173864506	173864630	TRUE	OK	492.8	0.00346	0.003061	0.09154	-0.409	-0.205	415.9	471.2	497	587.1
E015	chr1	173864630	173864674	TRUE	OK	401.1	0.00568	0.01725	0.2654	-0.411	-0.206	337.8	382.6	394	490.2
E016	chr1	173864674	173864704	TRUE	OK	2820.4	0.00202	0.01054	0.2006	0.25	0.125	2944.9	3209.7	2653	2474.1
E017	chr1	173864704	173864871	TRUE	OK	644.8	0.00187	3.612e-07	6.147e-05	-0.543	-0.271	529.5	579.9	686	783.8
E018	chr1	173864871	173864901	TRUE	OK	288.2	0.000662	4.979e-11	1.876e-08	-0.669	-0.334	224.2	243.6	326	358.8
E019	chr1	173864901	173864905	TRUE	OK	111.9	0.00581	9.15e-08	1.801e-05	-1.135	-0.567	81.2	66.4	132	167.9
E020	chr1	173864905	173864906	TRUE	OK	122.3	0.00558	2.983e-07	5.155e-05	-1.05	-0.525	94.3	73.5	145	176.5
E021	chr1	173864906	173864954	TRUE	OK	191.5	0.00646	9.605e-08	1.883e-05	-1.057	-0.528	146.1	116.8	224	279.2
E022	chr1	173864954	173865167	TRUE	OK	281.2	0.00825	3.481e-06	0.0004408	-0.973	-0.486	212	190.3	305	417.3
E023	chr1	173865167	173865228	TRUE	OK	148.6	0.0137	0.0006849	0.03171	-0.941	-0.47	106.5	107.7	149	231.2
E024	chr1	173865228	173865243	TRUE	OK	2472.9	0.00246	0.006941	0.1565	0.289	0.145	2602	2858.3	2314	2117.2
E025	chr1	173865243	173865248	TRUE	OK	2407.8	0.00243	0.008419	0.1752	0.281	0.141	2533	2777.8	2259	2061.6
E026	chr1	173865248	173865282	TRUE	OK	2694	0.00182	0.0009804	0.04111	0.307	0.154	2888.1	3069.8	2512	2306.2
E027	chr1	173865282	173865352	TRUE	OK	146.4	0.00504	0.008329	0.1739	-0.505	-0.252	124.8	127.9	143	189.9
E028	chr1	173865352	173865470	TRUE	OK	164.8	0.00385	1.571e-06	0.0002223	-0.827	-0.413	133.9	115.8	184	225.4
E029	chr1	173865470	173865509	TRUE	OK	1233.4	0.000244	1.184e-07	2.272e-05	0.29	0.145	1346.1	1413.6	1064	1109.9
E030	chr1	173865509	173865547	TRUE	OK	2713.2	0.0016	0.001031	0.04272	0.289	0.145	2909.4	3066.7	2538	2338.8
E031	chr1	173865817	173865856	TRUE	OK	75.9	0.00164	0.0002312	0.01395	-0.689	-0.344	57.8	63.4	94	88.3
E032	chr1	173865856	173865866	TRUE	OK	2250.1	0.00153	0.006934	0.1564	0.236	0.118	2389	2530.1	2128	1953.2
E033	chr1	173865866	173865894	TRUE	OK	2579.7	0.00202	0.01096	0.2054	0.249	0.124	2731.9	2907.7	2449	2230.4
E034	chr1	173865894	173865952	TRUE	OK	124.4	0.0013	4.636e-06	0.0005607	-0.69	-0.345	105.5	93.6	140	158.3
E035	chr1	173865952	173866176	TRUE	OK	212	0.00489	0.000343	0.01897	-0.63	-0.315	188.7	160.1	223	276.3
E036	chr1	173866176	173866206	TRUE	OK	2609.7	0.00107	0.003829	0.1068	0.217	0.108	2765.3	2898.6	2466	2309.1
E037	chr1	173866206	173866215	TRUE	OK	56.9	0.00867	0.05216	0.4563	-0.533	-0.266	52.8	44.3	54	76.7
E038	chr1	173866215	173866527	TRUE	OK	138.6	0.00387	0.0002001	0.01247	-0.666	-0.333	117.7	106.7	146	184.2
E039	chr1	173866527	173866567	TRUE	OK	2823.4	0.00174	0.003009	0.09047	0.27	0.135	3062.6	3124.1	2672	2434.7
E040	chr1	173866567	173866760	TRUE	OK	309.5	0.00201	1.427e-06	0.0002047	-0.601	-0.301	268.8	247.7	333	388.5
E041	chr1	173866760	173866796	TRUE	OK	2473.7	0.00196	0.01897	0.2793	0.226	0.113	2677.1	2708.3	2374	2135.4
E042	chr1	173866990	173867030	TRUE	OK	1961.7	0.00317	0.06979	0.5148	0.216	0.108	2140.4	2138.5	1918	1650
E043	chr1	173867030	173867040	TRUE	OK	1392	0.00377	0.13	0.6525	0.196	0.098	1516.6	1517.3	1382	1152.1
E044	chr1	173867040	173867043	TRUE	OK	1130.6	0.00347	0.2315	0.7748	0.15	0.075	1223.4	1214.2	1136	948.8
E045	chr1	173867043	173867154	TRUE	OK	63.9	0.00219	0.3927	0.8793	-0.175	-0.087	68	56.4	63	68.1
E046	chr1	173867154	173867689	TRUE	OK	161.2	0.00832	9.534e-05	0.006922	-0.859	-0.43	136.9	103.7	223	181.3
E047	chr1	173867689	173867721	TRUE	OK	40.5	0.0037	0.005816	0.1399	-0.721	-0.36	30.4	33.2	55	43.2
E048	chr1	173867721	173867729	TRUE	OK	33.8	0.0165	0.1128	0.622	-0.569	-0.285	21.3	35.2	45	33.6
E049	chr1	173867729	173867815	TRUE	OK	52.1	0.00573	0.8529	0.9844	0.045	0.023	51.7	57.4	58	41.3
E050	chr1	173867959	173867980	TRUE	OK	1042.8	0.00376	0.163	0.7	0.182	0.091	1130.1	1139.7	1042	859.5
E051	chr1	173867980	173867983	FALSE	LOW_COUNTS_INDEP_FILTER	6.9	0.0165	0.4441	NA	NA	NA	5.1	7	7	8.6
E052	chr1	173867983	173867987	FALSE	LOW_COUNTS_INDEP_FILTER	6.4	0.0181	0.433	NA	NA	NA	5.1	6	6	8.6
E053	chr1	173867987	173867988	FALSE	LOW_COUNTS_INDEP_FILTER	5.2	0.0219	0.2879	NA	NA	NA	3	5	6	6.7
E054	chr1	173867988	173867989	FALSE	LOW_COUNTS_INDEP_FILTER	1	0.148	0.04731	NA	NA	NA	0	0	1	2.9
E055	chr1	173867989	173867991	FALSE	LOW_COUNTS_INDEP_FILTER	1	0.148	0.04731	NA	NA	NA	0	0	1	2.9
E056	chr1	173867991	173868009	FALSE	LOW_COUNTS_INDEP_FILTER	0.7	0.164	0.08851	NA	NA	NA	0	0	1	1.9
E057	chr1	173868753	173868882	FALSE	ALL_ZERO	0	NA	NA	NA	NA	NA	0	0	0	0
J058	chr1	173864075	173864256	TRUE	OK	1708.6	0.000523	0.0004317	0.02249	0.214	0.107	1856.4	1875.7	1598	1504.2
J059	chr1	173864304	173864483	TRUE	OK	1868.9	0.00255	0.005582	0.1364	0.303	0.151	2025.8	2140.5	1762	1547.4
J060	chr1	173864304	173864674	TRUE	OK	100.5	0.0105	0.8807	0.9877	-0.023	-0.011	81.2	124.8	98	97.8
J061	chr1	173864506	173864674	TRUE	OK	1762.1	0.00249	0.00513	0.129	0.303	0.152	1924.4	2008.6	1662	1453.4
J062	chr1	173864704	173865228	TRUE	OK	1937.1	0.00363	0.005859	0.1404	0.355	0.177	2051.2	2317.7	1792	1587.7
J063	chr1	173864704	173865509	TRUE	OK	33.8	0.00334	0.5147	0.9222	-0.179	-0.089	30.4	35.2	38	31.7
J064	chr1	173865282	173865470	TRUE	OK	885	0.000248	1.066e-10	3.83e-08	0.392	0.196	995.2	1047.1	742	755.9
J065	chr1	173865282	173865509	TRUE	OK	1092.5	0.00455	0.08628	0.5623	0.245	0.122	1165.6	1252.5	1075	876.8
J066	chr1	173865282	173866527	FALSE	LOW_COUNTS_INDEP_FILTER	0.2	0.502	0.4759	NA	NA	NA	0	0	0	1
J067	chr1	173865547	173865856	TRUE	OK	2062.1	0.00171	0.005486	0.1349	0.255	0.128	2211.5	2324.7	1948	1764.2
J068	chr1	173865894	173866176	TRUE	OK	1935.7	0.00178	0.006105	0.1441	0.257	0.129	2056.2	2208.9	1820	1657.7
J069	chr1	173865952	173866176	FALSE	LOW_COUNTS_INDEP_FILTER	6	0.0175	0.2948	NA	NA	NA	7.1	8.1	3	5.8
J070	chr1	173866206	173866527	TRUE	OK	2152.4	0.00114	0.005318	0.1322	0.216	0.108	2288.5	2399.2	2035	1887
J071	chr1	173866567	173866760	TRUE	OK	2096.4	0.00269	0.004914	0.1257	0.313	0.156	2327.1	2345.9	1982	1730.6
J072	chr1	173866796	173866990	TRUE	OK	1926.2	0.00331	0.06613	0.5038	0.224	0.112	2107	2103.2	1882	1612.6
J073	chr1	173867043	173867154	TRUE	OK	10.2	0.0118	0.01149	0.2113	-1.326	-0.663	5.1	7	17	11.5
J074	chr1	173867043	173867721	FALSE	LOW_COUNTS_INDEP_FILTER	1.5	0.0951	0.1248	NA	NA	NA	1	0	1	3.8
J075	chr1	173867043	173867959	TRUE	OK	1025.7	0.00397	0.1699	0.7094	0.184	0.092	1114.9	1118.6	1027	842.3
J076	chr1	173867043	173867980	FALSE	LOW_COUNTS_INDEP_FILTER	0.8	0.272	0.6266	NA	NA	NA	1	0	2	0
J077	chr1	173868009	173868753	FALSE	ALL_ZERO	0	NA	NA	NA	NA	NA	0	0	0	0
N078	chr1	173864079	173864256	TRUE	OK	41.8	0.00271	0.8373	0.9826	-0.051	-0.025	43.6	41.3	45	37.4
N079	chr1	173864304	173865509	FALSE	LOW_COUNTS_INDEP_FILTER	6.7	0.0157	0.9263	NA	NA	NA	7.1	7	8	4.8
N080	chr1	173864502	173864674	TRUE	OK	15	0.00724	0.07753	0.5385	0.739	0.37	18.3	20.1	13	8.6
N081	chr1	173864704	173865470	TRUE	OK	13.8	0.0177	0.1777	0.7189	0.644	0.322	19.3	15.1	14	6.7
N082	chr1	173866581	173866760	TRUE	OK	24.3	0.00523	0.1085	0.6137	-0.528	-0.264	18.3	23.2	32	24

## Sheet: HNRNPC
binID	chr	start	end	testable	status	baseMean	dispersion	pvalue	padjust	log2FC	log2FCvst	Normalized Coverage Counts
										(HNRNPC/control)	(HNRNPC/control)	SRR1573497	SRR1573496	SRR1573495	SRR1573494
E001	chr1	173858558	173859305	TRUE	OK	11.2	0.0104	0.226	0.7393	0.59	0.295	12.3	16	9	7.6
E002	chr1	173863899	173863900	TRUE	OK	4	0.0324	0.5418	0.9191	-0.493	-0.246	5.1	2	5	3.8
E003	chr1	173863900	173863901	TRUE	OK	47.6	0.00744	0.9891	0.9992	0.006	0.003	59.7	42.1	46.1	42.8
E004	chr1	173863901	173863903	TRUE	OK	56.6	0.00367	0.7041	0.9585	0.087	0.044	69.9	54.1	51.1	51.3
E005	chr1	173863903	173863910	TRUE	OK	142.6	0.000888	0.6274	0.9416	-0.066	-0.033	149.1	148.2	136.3	136.9
E006	chr1	173863910	173863930	TRUE	OK	247.6	0.00224	0.6216	0.9402	0.067	0.033	289	249.3	233.5	218.6
E007	chr1	173863930	173863953	TRUE	OK	602.3	0.000289	0.09964	0.5373	0.116	0.058	660.3	666.8	540.1	541.8
E008	chr1	173863953	173863979	TRUE	OK	858.7	0.000246	0.01491	0.1802	0.148	0.074	952.4	955.2	770.5	756.7
E009	chr1	173863979	173864015	TRUE	OK	1602.3	0.000504	0.008505	0.1215	0.16	0.08	1810.2	1746.2	1426.8	1425.9
E010	chr1	173864015	173864033	TRUE	OK	1754.8	0.000379	0.001116	0.02509	0.18	0.09	1977.9	1933.5	1568.1	1540
E011	chr1	173864033	173864075	TRUE	OK	2261.8	0.000417	0.0005876	0.01476	0.187	0.094	2511.7	2521.2	2057.1	1957.3
E012	chr1	173864075	173864256	TRUE	OK	335.9	0.00452	0.2322	0.7458	-0.197	-0.098	335.3	336.4	294.6	377.4
E013	chr1	173864256	173864304	TRUE	OK	2894.8	0.000539	7.063e-06	0.0003121	0.258	0.129	3249.1	3261.2	2598.2	2470.6
E014	chr1	173864304	173864483	TRUE	OK	372.7	0.00315	6.527e-11	6.886e-09	-0.909	-0.455	278.7	293.4	414.8	503.8
E015	chr1	173864483	173864506	TRUE	OK	2359.9	0.00174	0.05372	0.3956	0.176	0.088	2591.9	2642.4	2218.4	1986.7
E016	chr1	173864506	173864630	TRUE	OK	395.7	0.00207	6.324e-29	2.622e-26	-1.357	-0.678	245.8	255.3	500	581.8
E017	chr1	173864630	173864674	TRUE	OK	320.6	0.00372	3.106e-19	7.209e-17	-1.368	-0.684	197.5	204.3	394.8	485.8
E018	chr1	173864674	173864704	TRUE	OK	2901.5	0.00109	0.001382	0.02987	0.239	0.12	3209	3290.2	2656.3	2450.6
E019	chr1	173864704	173864871	TRUE	OK	507.1	0.00155	2.89e-53	3.1e-50	-1.653	-0.827	282.8	281.4	687.4	776.6
E020	chr1	173864871	173864901	TRUE	OK	239.5	0.000757	5.251e-41	3.681e-38	-1.533	-0.767	138.9	137.2	326.7	355.5
E021	chr1	173864901	173864905	TRUE	OK	111	0.00567	1.69e-09	1.458e-07	-1.275	-0.638	78.2	65.1	133.3	167.3
E022	chr1	173864905	173864906	TRUE	OK	122.7	0.00298	5.285e-11	5.633e-09	-1.153	-0.577	87.4	80.1	146.3	176.8
E023	chr1	173864906	173864954	TRUE	OK	189.7	0.00568	2.395e-10	2.345e-08	-1.206	-0.603	137.8	116.1	225.4	279.5
E024	chr1	173864954	173865167	TRUE	OK	273	0.00785	6.741e-09	5.316e-07	-1.194	-0.597	175.9	193.2	306.6	416.4
E025	chr1	173865167	173865228	TRUE	OK	139.6	0.0178	1.877e-05	0.0007471	-1.313	-0.657	75.1	102.1	151.3	230
E026	chr1	173865228	173865243	TRUE	OK	2691	0.00158	5.539e-08	3.756e-06	0.477	0.238	3081.5	3260.2	2320.6	2101.8
E027	chr1	173865243	173865248	TRUE	OK	2618.2	0.00168	2.736e-07	1.63e-05	0.463	0.231	2983.7	3176	2265.5	2047.6
E028	chr1	173865248	173865282	TRUE	OK	2916.9	0.00173	8.872e-08	5.798e-06	0.487	0.243	3318	3545.5	2517	2287.1
E029	chr1	173865282	173865352	TRUE	OK	145.5	0.00503	0.001084	0.02448	-0.624	-0.312	124.5	124.2	144.3	189.2
E030	chr1	173865352	173865470	TRUE	OK	170.5	0.0026	3.212e-07	1.893e-05	-0.787	-0.393	139.9	133.2	185.4	223.4
E031	chr1	173865470	173865509	TRUE	OK	1268.6	0.000352	2.402e-06	0.0001182	0.275	0.138	1395.7	1510.9	1065.1	1102.7
E032	chr1	173865509	173865547	TRUE	OK	2918.7	0.00152	2.01e-07	1.228e-05	0.447	0.224	3310.8	3504.5	2542.1	2317.6
E033	chr1	173865547	173865817	TRUE	OK	169.6	0.00123	2.941e-06	0.000142	-0.622	-0.311	136.8	153.2	181.4	207.2
E034	chr1	173865817	173865856	TRUE	OK	78.4	0.00157	0.0003595	0.009769	-0.653	-0.327	65.8	66.1	94.2	87.5
E035	chr1	173865856	173865866	TRUE	OK	2416.5	0.00134	4.326e-06	0.0002011	0.377	0.189	2757.5	2842.6	2133.2	1932.6
E036	chr1	173865866	173865894	TRUE	OK	2779.7	0.00178	8.01e-06	0.0003491	0.411	0.205	3156.5	3300.2	2454.9	2207.3
E037	chr1	173865894	173865952	TRUE	OK	125.5	0.00115	6.487e-07	3.598e-05	-0.735	-0.367	99.8	105.1	140.3	156.8
E038	chr1	173865952	173866176	TRUE	OK	210.5	0.00357	3.26e-06	0.000156	-0.741	-0.371	159.4	184.2	224.4	273.8
E039	chr1	173866176	173866206	TRUE	OK	2852.3	0.00109	6.265e-09	4.968e-07	0.436	0.218	3238.8	3413.3	2472.9	2284.3
E040	chr1	173866206	173866215	TRUE	OK	55.6	0.0128	0.02832	0.2735	-0.665	-0.332	38.1	55.1	54.1	75.1
E041	chr1	173866215	173866527	TRUE	OK	143.9	0.00331	0.0002999	0.008384	-0.615	-0.307	125.5	121.2	146.3	182.5
E042	chr1	173866527	173866567	TRUE	OK	3056.9	0.00188	1.142e-06	6.024e-05	0.457	0.229	3525.8	3611.6	2680.3	2409.8
E043	chr1	173866567	173866760	TRUE	OK	311.2	0.00512	7.772e-05	0.002609	-0.666	-0.333	289	236.3	333.7	385.9
E044	chr1	173866760	173866796	TRUE	OK	2700.1	0.00208	1.331e-05	0.0005493	0.43	0.215	3091.7	3211.1	2381.7	2116
E045	chr1	173866796	173866990	TRUE	OK	82.3	0.00148	0.199	0.7085	-0.228	-0.114	82.3	80.1	81.2	85.6
E046	chr1	173866990	173867030	TRUE	OK	2146.7	0.0033	0.0008005	0.01909	0.409	0.204	2445.8	2580.3	1923.8	1636.9
E047	chr1	173867030	173867040	TRUE	OK	1517.3	0.00435	0.009963	0.1362	0.36	0.18	1682.7	1857.4	1385.8	1143.6
E048	chr1	173867040	173867043	TRUE	OK	1236.7	0.00421	0.02127	0.2279	0.319	0.16	1351.5	1513.9	1139.3	942
E049	chr1	173867043	173867045	TRUE	OK	43.7	0.00308	0.4263	0.8766	-0.196	-0.098	45.3	42.1	39.1	48.5
E050	chr1	173867045	173867154	TRUE	OK	50.5	0.00251	0.2055	0.7164	-0.288	-0.144	52.5	45.1	51.1	53.2
E051	chr1	173867154	173867689	TRUE	OK	201	0.00326	0.2096	0.7218	-0.197	-0.099	204.7	196.3	223.4	179.7
E052	chr1	173867689	173867721	TRUE	OK	46.8	0.00309	0.1858	0.6918	-0.317	-0.159	44.2	45.1	55.1	42.8
E053	chr1	173867721	173867729	TRUE	OK	40.4	0.00379	0.7107	0.9598	-0.096	-0.048	39.1	44.1	45.1	33.3
E054	chr1	173867729	173867815	TRUE	OK	55.4	0.0051	0.5915	0.9327	0.13	0.065	58.6	64.1	58.1	40.9
E055	chr1	173867959	173867980	TRUE	OK	1132.5	0.00469	0.0237	0.2443	0.33	0.165	1237.3	1396.8	1044.1	851.7
E056	chr1	173867980	173867983	TRUE	OK	7.7	0.0145	0.6984	0.9573	-0.223	-0.112	8.2	7	7	8.6
E057	chr1	173867983	173867987	TRUE	OK	7.2	0.0167	0.7033	0.9583	-0.229	-0.114	8.2	6	6	8.6
E058	chr1	173867987	173867988	TRUE	OK	6.2	0.0174	0.6999	0.9576	-0.246	-0.123	6.2	6	6	6.7
E059	chr1	173867988	173867989	FALSE	LOW_COUNTS_INDEP_FILTER	2.5	0.0522	0.6567	NA	NA	NA	4.1	2	1	2.9
E060	chr1	173867989	173867991	FALSE	LOW_COUNTS_INDEP_FILTER	2.2	0.0949	0.8715	NA	NA	NA	4.1	1	1	2.9
E061	chr1	173867991	173868009	FALSE	LOW_COUNTS_INDEP_FILTER	2	0.0813	0.6188	NA	NA	NA	4.1	1	1	1.9
E062	chr1	173868753	173868882	FALSE	ALL_ZERO	0	NA	NA	NA	NA	NA	0	0	0	0
J063	chr1	173859305	173864256	TRUE	OK	5.7	0.024	0.7039	0.9584	-0.258	-0.129	4.1	7	8	3.8
J064	chr1	173864075	173864256	TRUE	OK	1760.8	0.000658	0.0009258	0.02153	0.215	0.107	1970.7	1986.5	1599.2	1486.7
J065	chr1	173864304	173864483	TRUE	OK	1926.7	0.00251	0.005612	0.08921	0.299	0.15	2193.8	2217.8	1764.5	1530.5
J066	chr1	173864304	173864674	TRUE	OK	156.6	0.000825	5.146e-13	7.001e-11	0.973	0.487	219.1	212.3	98.2	97
J067	chr1	173864304	173865470	TRUE	OK	5.2	0.0192	0.1109	0.5637	-1.13	-0.565	4.1	3	6	7.6
J068	chr1	173864506	173864674	TRUE	OK	1846.4	0.00255	0.001194	0.02652	0.353	0.177	2130.1	2154.7	1663.3	1437.3
J069	chr1	173864704	173865228	TRUE	OK	2112.1	0.0021	1.164e-07	7.441e-06	0.53	0.265	2505.5	2573.3	1794.6	1575.1
J070	chr1	173864704	173865509	TRUE	OK	24	0.00478	3.923e-06	0.0001841	-1.584	-0.792	14.4	12	38.1	31.4
J071	chr1	173865282	173865470	TRUE	OK	918.2	0.000466	2.538e-09	2.133e-07	0.401	0.201	1035.7	1144.5	741.5	751
J072	chr1	173865282	173865509	TRUE	OK	1213.4	0.00554	0.003784	0.06611	0.456	0.228	1356.6	1552	1077.1	867.9
J073	chr1	173865282	173866527	FALSE	LOW_COUNTS_INDEP_FILTER	0.2	0.5	0.458	NA	NA	NA	0	0	0	1
J074	chr1	173865547	173865856	TRUE	OK	2226.2	0.00166	6.062e-06	0.0002722	0.408	0.204	2576.5	2629.3	1952.9	1746.2
J075	chr1	173865894	173866176	TRUE	OK	2103.6	0.00143	4.247e-07	2.442e-05	0.431	0.215	2441.7	2510.2	1823.6	1638.8
J076	chr1	173865952	173866176	TRUE	OK	4.2	0.0248	0.701	0.9579	-0.299	-0.15	4.1	4	3	5.7
J077	chr1	173866206	173866527	TRUE	OK	2357.2	0.00111	2.774e-08	1.98e-06	0.423	0.212	2705	2815.6	2041.1	1867
J078	chr1	173866567	173866760	TRUE	OK	2285.7	0.00295	1.992e-05	0.0007865	0.494	0.247	2650.5	2789.6	1989	1713.9
J079	chr1	173866796	173866990	TRUE	OK	2102.8	0.00355	0.001235	0.02725	0.407	0.204	2389.3	2535.2	1887.8	1598.9
J080	chr1	173867043	173867154	TRUE	OK	14.7	0.00763	0.8438	0.9817	-0.082	-0.041	15.4	15	17	11.4
J081	chr1	173867043	173867721	TRUE	OK	3.7	0.0321	0.3048	0.8089	0.872	0.436	6.2	4	1	3.8
J082	chr1	173867043	173867959	TRUE	OK	1117.8	0.00505	0.02395	0.2458	0.341	0.17	1220.9	1386.8	1029	834.6
J083	chr1	173867043	173867980	FALSE	LOW_COUNTS_INDEP_FILTER	1.5	0.129	0.5398	NA	NA	NA	3.1	1	2	0
J084	chr1	173868009	173868753	FALSE	ALL_ZERO	0	NA	NA	NA	NA	NA	0	0	0	0
N085	chr1	173864079	173864256	TRUE	OK	45.2	0.0065	0.7773	0.9717	0.078	0.039	56.6	42.1	45.1	37.1
N086	chr1	173864304	173865228	TRUE	OK	6.4	0.0618	0.6302	0.9422	0.323	0.161	7.2	8	2	8.6
N087	chr1	173864502	173864674	TRUE	OK	15	0.00717	0.1159	0.575	0.659	0.329	18.5	20	13	8.6
N088	chr1	173864704	173865470	TRUE	OK	7.7	0.0354	0.07259	0.4626	-1.205	-0.602	6.2	4	14	6.7
N089	chr1	173865547	173866176	TRUE	OK	6	0.0163	0.3548	0.8415	0.607	0.303	7.2	8	5	3.8
N090	chr1	173866206	173866990	TRUE	OK	7.1	0.0243	2.813e-05	0.001065	3.573	1.787	16.5	10	1	1
N091	chr1	173866581	173866760	TRUE	OK	32.7	0.0183	0.5436	0.9198	0.243	0.122	27.8	47.1	32.1	23.8
